# Supplementary material for: A fine-tuned foundational model SurgiSAM2 for surgical video anatomy segmentation and detection
Source: Sci Rep. 2025 Oct 15;15:35961. doi: 10.1038/s41598-025-11759-4 (PMC12528661; doi:10.1038/s41598-025-11759-4)
Supplement: Supplementary file 1 — Supplementary Information 1. [file 41598_2025_11759_MOESM1_ESM.txt]

CholecSeg8k_Abdominal Wall_video09_video09_00992_1045_montage - dimly lit liver surface mistaken for abdominal wall due to continuity and no sharp border. Also challenging for human eye. Similar color.
Also the example may have been generated automated as borders are not precise.

CholecSeg8k_Abdominal Wall_video26_video26_02175_2231_montage
Similarly due to imprecise borders and dim-lit, wall was mistaken for liver.

CholecSeg8k_Abdominal Wall_video26_video26_02095_2160_montage
Part of GB labelled as abdominal wall in ground truth. Hence sampling of points from this GB wall, segmented parts of GB wall.

CholecSeg8k_Fat_video17_video17_01963_2029_montage
For the abdominal fat, a good portion of the abdominal wall was labelled as fat. Hence sampling from these regions confused the model.

CholecSeg8k_Gall bladder_video26_video26_01855_1930_montage
CholecSeg8k_Gastrointestinal Tract_video12_video12_15750_15796_montage
Also in several images due to the cropped out close portion of some organs on some images, the model over segmented it to include some surrounding similar portions. Such as small intestine portion along with GB portion when close and no temporal or broad context. This may be avoidable with a model with video temporal memory.

In some images with small organs, especially 10 point prompts may have sampled from boundary regions, that might have confused the temporal image features for the model. Especially in regions where ground truth was overflowing into surrounding regions that were not supposed to be part of the original image.
Especially given that model does not have an idea of object trying be segmented from a single image. Rather just the points being used as cues for model to recognize the organ in that local space and only in that particular image.


CholecSeg8k_Gall bladder_video26_video26_02175_2203_montage
CholecSeg8k_Gall bladder_video48_video48_00561_584_montage
CholecSeg8k_Gall bladder_video48_video48_00801_836_montage
CholecSeg8k_Gall bladder_video48_video48_00561_562_montage
CholecSeg8k_Gall bladder_video48_video48_00801_830_montage
In some images like this, the ground truth itself was incorrect as only part of the GB was segmented in the GT. Model performed better as it recognized the whole GB.

CholecSeg8k_Gastrointestinal Tract_video12_video12_19580_19611_montage
And in several images, borders of organs were segmented for annotation convenience rather than for precision and the model better delineated these borders.

At several places, delineation between abdominal wall and preperitoneal fat was quite difficult as annotating this itself would be difficult to precisely mark where each one begins. As a result, inconsistency in marking this in the training data may also cause inference issues. Especially where fibrous tissue also is sparsely distributed between these regions 
(Dresden_abdominal_wall_05_12_montage
Dresden_abdominal_wall_05_46_montage
Dresden_abdominal_wall_05_13_montage).

And these fibrous extensions were sometimes labelled as part of the abdominal wall and sometimes not part fo the abdominal wall. 
Dresden_abdominal_wall_17_07_montage
Dresden_abdominal_wall_17_08_montage

Some of the ground truth masks had wrongly segmented regions outside the endoscopic view also and hence sampling points from this would have confused the model.


Dresden_abdominal_wall_05_01_montage
In regions where abdominal wall was highly contoured with lots of internal borders, they were inferred by the model as separate substructures rather than as a whole (for example falciform ligament and median umbilical ligament being part of the abdominal wall mask).


Dresden_inferior_mesenteric_artery_06_23_montage
Dresden_ureter_26_31_montage
Dresden_ureter_26_32_montage
For such small organs, the pedicles of which were already surrounded by dissected connective tissue, the ground truth is hard to annotate with high precision, evident by smooth borders of the GT. The model prediction may sometimes be more accurate than the ground truth.

Dresden_abdominal_wall_17_46_montage
When the wall is unevenly contoured with mixed highly lit and dimly lit regions, the model may have only caught the well lit regions of the abdominal wall.

Dresden_inferior_mesenteric_artery_06_14_montage
Charred dissected tissue over the vascular pedicle, sometimes was recognized as not part of the IMA.


Dresden_inferior_mesenteric_artery_06_05_montage
Dresden_inferior_mesenteric_artery_06_14_montage
Pedicle was sometimes oversegmented with surrounding similar looking anatomical tissue.

Dresden_inferior_mesenteric_artery_06_28_montage
Dresden_inferior_mesenteric_artery_06_20_montage
For small organs, using just single image may be confusing even for early trainees. Using a temporal stream of images may allow models to perform better.

Dresden_intestinal_veins_14_30_montage
Some small shiny vessels like the intestinal veins were confused with Clips that were looking similar to them and with the same color and shininess. Maybe due to too many points for the small organ.


Dresden_small_intestine_21_15_montage
Small intestine when convered with fibrous tissue could not be discerned from the bare small intestine.


Dresden_ureter_26_29_montage
Dresden_ureter_26_53_montage
Broken anatomical structures may also be difficult to segment on single images but may be better segmented on a temporal stream of images.

Dresden_ureter_26_29_montage
Veins, which are also tubular were confused for ureter. 


Endoscapes_Cystic Artery_169_10925_montage
Blood-stained pedicular structures after dissection were difficult to segment. Especially at the borders as they are likely to be obscured by the blood.

Endoscapes_Gall Bladder_166_12950_montage
And model found it difficult to identify small organs in heavily dissected regions. But this would be difficult for an early trainee as well. And performance may improve with temporal context.
