# Supplementary material for: A fine-tuned foundational model SurgiSAM2 for surgical video anatomy segmentation and detection
Source: Sci Rep. 2025 Oct 15;15:35961. doi: 10.1038/s41598-025-11759-4 (PMC12528661; doi:10.1038/s41598-025-11759-4)
Supplement: Supplementary file 2 — Supplementary Information 2. [file 41598_2025_11759_MOESM2_ESM.xlsx]

## Sheet: Sheet1
NumberOfExamples	Class	Val	Baseline_l_1	Baseline_l_2	Baseline_l_4	Baseline_l_6	Baseline_l_8	Baseline_l_10		Improvement_10_from_1	%		Baseline_b_1	Baseline_b_2	Baseline_b_4	Baseline_b_6	Baseline_b_8	Baseline_b_10				Diff_Large_Baseplus_10		F50_5		F100_5		F200_5		F400_5				Diff_F400_baseline	%		Diff400And50	%				PriorSOTA			MedSAM		Test_1	Test_10	WMDC of datasets
CholecSeg8K
951	Abdominal Wall		0.891095	0.927711	0.947083	0.954715	0.955436	0.953743		0.0626476	6.75292		0.777425	0.833404	0.89775	0.931639	0.941592	0.943371		0.165946		0.0103713		0.968393		0.969708		0.968776		0.972031		Abdominal Wall		0.0286597	3.03801		0.00363848	0.375724		DynUnet (21)	DynUnet (21)	0.84		943	0.301866		0.883834	0.95583
720	Fat		0.702668	0.765164	0.756583	0.769553	0.785746	0.800697		0.0980285	12.8114		0.719419	0.758773	0.767613	0.817158	0.843911	0.854251		0.134831		-0.0535542		0.940406		0.954106		0.956923		0.966644		Fat		0.112393	13.1569		0.0262375	2.79002		U-net++ (21)	U-net++ (21)	0.91		640	0.20666		0.88661	0.962722
720	Gall bladder		0.838096	0.858106	0.884547	0.888165	0.886962	0.884781		0.0466846	5.44043		0.780657	0.836804	0.87589	0.877941	0.876655	0.872008		0.091351		0.0127728		0.903467		0.904967		0.906018		0.914269		Gall bladder		0.0422609	4.84638		0.0108016	1.19557		Segmenter (66)	Segmenter (66)			537	0.408839		0.895567	0.912692
557	Gastrointestinal Tract		0.833984	0.823483	0.905292	0.913031	0.918433	0.927942		0.0939583	11.4099		0.599391	0.67782	0.760348	0.764971	0.719207	0.69219		0.0927993		0.235752		0.955332		0.954615		0.955699		0.956806		Gastrointestinal Tract		0.264616	38.2289		0.00147467	0.154362		UNETR (21)	UNETR (21)	0.35		668	0.657756		0.879895	0.886641
849	Grasper		0.805107	0.848897	0.854236	0.858516	0.862303	0.862153		0.0570465	6.72007		0.806386	0.842536	0.861089	0.863642	0.863688	0.860918		0.0545312		0.00123572		0.85805		0.847027		0.84976		0.752439		Grasper					-0.105611	-12.3083						742	0.0590546		0.373021	0.696577
219	L-hook Electrocautery		0.847084	0.953392	0.964219	0.964577	0.963309	0.960517		0.113434	11.8979		0.858472	0.925159	0.950678	0.958495	0.954193	0.955618		0.0971451		0.00489967		0.943767		0.933611		0.929093		0.908961		L-hook Electrocautery					-0.0348068	-3.68807						160	0.401168		0.664195	0.900763
1600	Liver		0.559493	0.681816	0.73287	0.771296	0.803917	0.829703		0.27021	39.6309		0.526256	0.642065	0.71768	0.758757	0.765415	0.75158		0.225324		0.0781228		0.928284		0.931029		0.931756		0.942083		Liver		0.190503	25.3471		0.0137995	1.48656		uNet/uNet++/DeepLACv3+ (79)	uNet/uNet++/DeepLACv3+ (79)	0.98		640	0.471018		0.911099	0.963854
																																																	0.938375
Dresden
56	abdominal_wall1		0.710531	0.776396	0.85145	0.884777	0.912499	0.924261		0.21373	27.5285		0.672938	0.714749	0.768361	0.789965	0.804698	0.790829		0.117891		0.133432		0.931528		0.916449		0.928478		0.896337		abdominal_wall1		0.105509	13.3415		-0.0351903	-3.7777		SegFormer (18)	SegFormer (18)	0.91		114	0.475699		0.562607	0.814534
52	colon		0.671332	0.70321	0.756098	0.819899	0.816656	0.85092		0.179588	25.5384		0.645894	0.657196	0.764799	0.774036	0.758165	0.714899		0.0690041		0.136022		0.891795		0.895529		0.890524		0.905693		colon		0.190795	26.6884		0.0138981	1.55844		DeepLACv3 (18)	DeepLACv3 (18)	0.79		121	0.308004		0.826208	0.918989
61	inferior_mesenteric_artery		0.371074	0.404819	0.478262	0.535956	0.557179	0.572856		0.201782	49.8451		0.30304	0.408527	0.469373	0.459875	0.451777	0.363401		0.0603605		0.209455		0.769834		0.781779		0.77103		0.7901		inferior_mesenteric_artery		0.4267	117.419		0.0202661	2.63253		SegFormer (18)	SegFormer (18)	0.6		44	0.249674		0.766625	0.863954
49	intestinal_veins		0.498905	0.549145	0.630265	0.667102	0.667789	0.680944		0.182039	33.1495		0.289614	0.446771	0.57561	0.591853	0.563369	0.510199		0.220585		0.170745		0.739183		0.80929		0.783395		0.78432		intestinal_veins		0.274121	53.7282		0.0451373	6.10639		SegFormer (18)	SegFormer (18)	0.65		52	0.198448		0.718036	0.744039
83	liver1		0.79437	0.832128	0.868872	0.885713	0.887448	0.886339		0.0919689	11.0523		0.75917	0.859715	0.86596	0.883071	0.87648	0.88232		0.12315		0.00401936		0.930269		0.92507		0.925609		0.935523		liver1		0.0532029	6.02989		0.00525386	0.564768		SegFormer (18)	SegFormer (18)	0.83		81	0.416632		0.878062	0.960828
42	pancreas		0.753292	0.723868	0.78822	0.823678	0.826725	0.833734		0.0804421	11.1128		0.610027	0.683628	0.730633	0.722391	0.695918	0.651267		0.0412395		0.182467		0.842721		0.868242		0.858425		0.877723		pancreas		0.226456	34.7716		0.0350014	4.15338		SegFormer (18)	SegFormer (18)	0.47		51	0.218405		0.784615	0.808107
53	small_intestine		0.665518	0.817394	0.868586	0.891307	0.884015	0.894822		0.229304	28.053		0.741159	0.852316	0.898527	0.896866	0.902779	0.911672		0.170512		-0.0168492		0.946009		0.948708		0.948444		0.957184		small_intestine		0.0455119	4.99214		0.0111747	1.18125		SegFormer (18)	SegFormer (18)	0.89		108	0.310944		0.899966	0.950614
50	spleen		0.819144	0.846381	0.864462	0.90153	0.950505	0.931471		0.112327	13.2714		0.812067	0.851207	0.882063	0.90241	0.896931	0.878178		0.0661106		0.0532934		0.96525		0.964479		0.966785		0.966469		spleen		0.0882911	10.0539		0.00121858	0.126245		SegFormer (18)	SegFormer (18)	0.85		14	0.396173		0.869569	0.905606
78	stomach		0.789592	0.807782	0.851862	0.893687	0.907026	0.91291		0.123318	15.2662		0.644505	0.716018	0.817769	0.814283	0.815294	0.775055		0.130549		0.137855		0.896179		0.909996		0.903644		0.925108		stomach		0.150053	19.3603		0.0289287	3.228		SegFormer (18)	SegFormer (18)	0.75		129	0.362778		0.905512	0.912439
43	ureter		0.278818	0.324549	0.448368	0.475573	0.504187	0.504701		0.225883	69.5991		0.205312	0.26303	0.345578	0.355573	0.367865	0.281596		0.0762844		0.223105		0.498001		0.536449		0.569746		0.544846		ureter		0.26325	93.485		0.0468452	9.40665		SegFormer (18)	SegFormer (18)	0.58		71	0.284061		0.68259	0.746212
54	vesicular_glands		0.446926	0.517867	0.594904	0.655081	0.667808	0.63796		0.191034	36.8886		0.332554	0.431413	0.508952	0.533019	0.540563	0.504604		0.17205		0.133356		0.76118		0.802837		0.800689		0.781505		vesicular_glands		0.276901	54.875		0.0203246	2.67014		SegFormer (18)	SegFormer (18)	0.43		66	0.197033		0.631316	0.737451
																																																	0.88538
Ureter UD
50	uterine artery		0.560696	0.551584	0.6423	0.746359	0.746071	0.737473		0.176776	32.0488		0.521114	0.600868	0.677463	0.698406	0.64987	0.6037		0.0825856		0.133773		0.885577		0.879915		0.896017		0.890722		uterine artery		0.287022	47.5439		0.00514518	0.580998		U-Net (44)	U-Net architecture with an EfficientNet-b3 encoder (weighted region-based ensemble technique) (44)	0.92		22	0.186821		0.793149	0.861693
30	nerve		0.631627	0.672954	0.710172	0.756457	0.780962	0.788828		0.157201	23.3599		0.690357	0.680521	0.687879	0.724576	0.716729	0.70962		0.0192629		0.0792083		0.714635		0.719426		0.776372		0.781516		nerve		0.0718955	10.1316		0.0668806	9.3587		U-Net (44)	U-Net architecture with an EfficientNet-b3 encoder (weighted region-based ensemble technique) (44)	0.9		38	0.22883		0.766607	0.755627
35	ureter1		0.84357	0.860381	0.851476	0.870156	0.848319	0.86888		0.0253099	2.94171		0.712829	0.721832	0.716866	0.727156	0.63698	0.597622		-0.115207		0.271258		0.862108		0.870248		0.864808		0.862308		ureter1		0.264686	44.2899		0.000200338	0.0232382		U-Net (44)	U-Net architecture with an EfficientNet-b3 encoder (weighted region-based ensemble technique) (44)	0.89		54	0.355113		0.901781	0.905562
																																																	0.847118
Endoscapes																																										(One metric. Mean of All?)
34	Cystic Artery		0.166839	0.185381	0.294477	0.430351	0.504752	0.527543		0.360703	194.575		0.157091	0.233819	0.378302	0.433781	0.431952	0.395785		0.238695		0.131758		0.662377		0.714186		0.72895		0.720429		Cystic Artery		0.324644	82.0254		0.0580528	8.76433		Mask2Former (38)	Mask2Former (38)	0.74		47	0.323354		0.699564	0.746378
65	Cystic Duct		0.271444	0.311334	0.360422	0.457614	0.504613	0.529568		0.258124	82.9091		0.277183	0.276467	0.358317	0.428877	0.444955	0.412444		0.135261		0.117124		0.716019		0.773572		0.751568		0.786262		Cystic Duct		0.373818	90.6348		0.0702428	9.81019		Mask2Former (38)	Mask2Former (38)	0.74		53	0.352728		0.553517	0.735993
29	Cystic Plate		0.200447	0.169593	0.377833	0.556941	0.604577	0.673034		0.472587	278.66		0.227297	0.360415	0.528746	0.672879	0.710333	0.621621		0.394323		0.0514131		0.724337		0.767411		0.787672		0.754175		Cystic Plate		0.132554	21.324		0.0298383	4.1194		Mask2Former (38)	Mask2Former (38)	0.74		18	0.382092		0.593514	0.735209
73	Gall Bladder1		0.666434	0.675883	0.735469	0.838933	0.837856	0.831505		0.165071	24.423		0.620385	0.705275	0.771508	0.785266	0.8234	0.833591		0.213205		-0.00208542		0.842806		0.829468		0.85481		0.836942		Gall Bladder1		0.00335093	0.401988		-0.00586405	-0.695777		Mask2Former (38)	Mask2Former (38)	0.74		58	0.333634		0.57901	0.795599
25	Hepatocystic triangle		0.269996	0.345812	0.463199	0.449194	0.506981	0.533684		0.263688	76.2518		0.300618	0.441796	0.526535	0.628474	0.564639	0.517596		0.216979		0.0160872		0.643952		0.674038		0.674657		0.621679		Hepatocystic triangle		0.104082	20.1088		-0.0222733	-3.45885		Mask2Former (38)	Mask2Former (38)	0.74		7	0.33579		0.77757	0.658839
73	Instruments		0.751475	0.808867	0.852275	0.844291	0.902286	0.887875		0.1364	16.8631		0.743145	0.831065	0.887419	0.9012	0.89939	0.896646		0.153501		-0.00877096		0.871081		0.788573		0.799117		0.723736		Instruments					-0.147345	-16.9152		Mask2Former (38)	Mask2Former (38)	0.74		55	0.271083		0.393827	0.717385
																																																	0.754523
m2caiSeg8k
11	artery		0.222872	0.22685	0.258861	0.276271	0.287837	0.294678		0.0718062	31.6536		0.255592	0.30148	0.302737	0.367834	0.292837	0.313594		0.058002		-0.0189152		0.71383		0.736819		0.715893		0.685323		artery		0.371729	118.539		-0.0285078	-3.99364		Custom encoder-decoder CNN (80)	Custom encoder-decoder convolutional neural network (CNN) (80)	0.16		12	0.21875		0.803704	0.780535
1	bipolar		0.615936	0.861854	0.902291	0.817417	0.905957	0.84419		0.228254	26.4841		0.900625	0.909888	0.906645	0.904643	0.855692	0.863342		-0.0372829		-0.0191519		0.87108		0.897771		0.7006		0.478195		bipolar					-0.392885	-45.1032		Custom encoder-decoder CNN (80)	Custom encoder-decoder convolutional neural network (CNN) (80)	0		2	0.169574		0.0232848	0.586821
2	blood		0.0752946	0.0857117	0.0826038	0.429871	0.44459	0.487658		0.412363	481.105		0.149975	0.131313	0.44791	0.473028	0.379212	0.336133		0.186158		0.151525		0.330789		0.779189		0.779765		0.285554		blood					-0.0452348	-13.6748		Custom encoder-decoder CNN (80)	Custom encoder-decoder convolutional neural network (CNN) (80)	0		3	0.168633		0.650684	0.725066
5	clipper		0.772061	0.77541	0.772148	0.777023	0.779428	0.774439		0.00237742	0.306602		0.716549	0.770347	0.775849	0.777945	0.777426	0.781753		0.0652043		-0.00731453		0.769346		0.705176		0.642946		0.564459		clipper					-0.204887	-26.6313		Custom encoder-decoder CNN (80)	Custom encoder-decoder convolutional neural network (CNN) (80)	0.51		6	0.193072		0.536669	0.685568
28	fat1		0.432204	0.489692	0.547795	0.554779	0.596696	0.622262		0.190058	38.8117		0.457659	0.512904	0.50869	0.621508	0.626168	0.637991		0.180332		-0.0157289		0.776523		0.785981		0.807715		0.778877		fat1		0.140885	22.0826		0.0023539	0.303133		Custom encoder-decoder CNN (80)	Custom encoder-decoder convolutional neural network (CNN) (80)	0.71		30	0.204061		0.607665	0.803996
249	gall-bladder2		0.509173	0.500059	0.550904	0.661695	0.706578	0.717091		0.207918	41.5787		0.431588	0.494976	0.583093	0.650179	0.646104	0.629542		0.197954		0.0875494		0.811323		0.815433		0.826569		0.788707		gall-bladder2		0.159164	25.2826		-0.0226163	-2.78758		Custom encoder-decoder CNN (80)	Custom encoder-decoder convolutional neural network (CNN) (80)	0.7		49	0.32717		0.549431	0.824473
24	grasper		0.685619	0.820514	0.816347	0.840468	0.856663	0.851896		0.166277	20.265		0.721086	0.76905	0.860322	0.832446	0.842334	0.859058		0.137972		-0.0071627		0.849978		0.783259		0.795611		0.718111		grasper					-0.131867	-15.5141		Custom encoder-decoder CNN (80)	Custom encoder-decoder convolutional neural network (CNN) (80)	0.56		27	0.131839		0.308602	0.589474
9	hook		0.869756	0.975394	0.977039	0.974698	0.972019	0.972895		0.103138	10.574		0.972095	0.97598	0.970522	0.969356	0.968566	0.97006		-0.00203407		0.00283428		0.958935		0.937817		0.9375		0.940986		hook					-0.0179483	-1.87169		Custom encoder-decoder CNN (80)	Custom encoder-decoder convolutional neural network (CNN) (80)	0.78		10	0.197624		0.454516	0.848759
7	intestine		0.646153	0.840246	0.804764	0.842786	0.860174	0.827559		0.181406	21.5896		0.641258	0.480466	0.672189	0.745001	0.724628	0.665568		0.0243102		0.161991		0.902869		0.889764		0.872316		0.899279		intestine		0.233711	35.1145		-0.00359016	-0.397639		Custom encoder-decoder CNN (80)	Custom encoder-decoder convolutional neural network (CNN) (80)	0.33		9	0.285505		0.779439	0.844407
1	irrigator		0.950323	0.955322	0.944319	0.941545	0.958265	0.886679		-0.0636445	-6.6621		0.943886	0.948769	0.962472	0.962841	0.959602	0.952043		0.00815722		-0.0653649		0.959159		0.946612		0.931374		0.94512		irrigator					-0.0140391	-1.46369		Custom encoder-decoder CNN (80)	Custom encoder-decoder convolutional neural network (CNN) (80)	0.02		2	0.0284259		0.880964	0.852593
29	liver2		0.483455	0.581527	0.575002	0.598706	0.611855	0.607351		0.123896	21.3053		0.500939	0.534681	0.628376	0.67204	0.696406	0.683672		0.182732		-0.0763208		0.878039		0.873268		0.884861		0.895784		liver2		0.212113	31.0255		0.0177449	2.02097		Custom encoder-decoder CNN (80)	Custom encoder-decoder convolutional neural network (CNN) (80)	0.87		31	0.353837		0.73796	0.898514
1	scissors		0.944236	0.93717	0.939123	0.924523	0.935957	0.938448		-0.00578771	-0.617573		0.903802	0.953754	0.941699	0.926496	0.960424	0.960594		0.0567924		-0.022146		0.910668		0.923277		0.960017		0.944482		scissors					0.0338146	3.71317		Custom encoder-decoder CNN (80)	Custom encoder-decoder convolutional neural network (CNN) (80)	0		2	0.228327		0.189307	0.684253
5	specimen-bag		0.797636	0.753687	0.84754	0.908189	0.917391	0.894141		0.0965055	12.8045		0.672667	0.668176	0.88626	0.880859	0.907701	0.848758		0.176091		0.0453833		0.90229		0.914095		0.881078		0.860347		specimen-bag					-0.0419429	-4.64849		Custom encoder-decoder CNN (80)	Custom encoder-decoder convolutional neural network (CNN) (80)	0.37		5	0.185696		0.651723	0.900523
1	trocars		0.476062	0.47426	0.42756	0.820163	0.848921	0.821413		0.34535	72.8188		0.808671	0.170861	0.666438	0.538818	0.829289	0.104281		-0.70439		0.717131		0.816615		0.830714		0.814638		0.854853		trocars					0.038238	4.68249		Custom encoder-decoder CNN (80)	Custom encoder-decoder convolutional neural network (CNN) (80)	0		2	0.515087		0.503547	0.525001
3	unknown		0.935616	0.821934	0.930958	0.937408	0.931211	0.923566		-0.0120504	-1.4661		0.667548	0.6686	0.668426	0.920276	0.922584	0.911275		0.243727		0.0122912		0.918873		0.891824		0.873021		0.746725		unknown					-0.172148	-18.7347		Custom encoder-decoder CNN (80)	Custom encoder-decoder convolutional neural network (CNN) (80)	0		3	0.294089		0.668004	0.74938
22	upperwall		0.726383	0.735474	0.780347	0.815852	0.790659	0.859362		0.132979	18.0808		0.564719	0.619912	0.726053	0.786372	0.772841	0.747719		0.183		0.111644		0.96207		0.951223		0.963433		0.952832		upperwall		0.205114	27.4319		-0.00923777	-0.960197		Custom encoder-decoder CNN (80)	Custom encoder-decoder convolutional neural network (CNN) (80)	0.58		23	0.415021		0.911056	0.96375	0.853931
Total			0.71055	0.766036	0.80118	0.825927	0.84056	0.849697		0.0836618	10.9214		0.655344	0.725186	0.780151	0.806863	0.807697	0.797603		0.14226		0.0520943		0.905422		0.907461		0.909143		0.898713				0.10111	12.6767		-0.00670884	-0.740963							0.335748		0.775678	0.880254
Only Tissues_WMDC			0.691033	0.746115	0.786585	0.815515	0.831806	0.843169		0.0970543	13.008		0.623938	0.699037	0.760104	0.791429	0.792533	0.780885		0.156947		0.0622843		0.911748		0.917413		0.919153		0.923062				0.142177	18.2072		0.0113139	1.2409							0.379622		0.850999	0.91277
Only Tissues_MDC			0.575204	0.616886	0.672692	0.719572	0.737342	0.74822					0.525935	0.586628	0.657122	0.693872	0.685282	0.658249				0.0899707		0.832143		0.845134		0.849053		0.845716															0.325557		0.767869	0.84517
																																		0.187466	36.5099
																																		0.171595
