# Supplementary material for: A fine-tuned foundational model SurgiSAM2 for surgical video anatomy segmentation and detection
Source: Sci Rep. 2025 Oct 15;15:35961. doi: 10.1038/s41598-025-11759-4 (PMC12528661; doi:10.1038/s41598-025-11759-4)
Supplement: Supplementary file 3 — Supplementary Information 3. [file 41598_2025_11759_MOESM3_ESM.xlsx]

## Sheet: SinglePoint_V
NumberOfExamples	Class	mean_IoU	sd_IoU	mean_Dice	sd_Dice	mean_Precision	sd_Precision	mean_Recall	sd_Recall
CholecSeg8K
943	Abdominal Wall	0.436817	0.240366	0.570583	0.22782	0.533325	0.294289	0.861956	0.252592		0.644901
640	Fat	0.58496	0.28846	0.690187	0.268522	0.822069	0.270417	0.71883	0.293852
537	Gall bladder	0.608025	0.292417	0.707266	0.274745	0.697585	0.306859	0.827674	0.253566
668	Gastrointestinal Tract	0.419823	0.422502	0.462853	0.433489	0.466204	0.469343	0.890161	0.165799
742	Grasper	0.825863	0.157375	0.891562	0.153875	0.90148	0.11945	0.896632	0.158074
160	L-hook Electrocautery	0.895379	0.150777	0.933989	0.138329	0.962556	0.0452693	0.9254	0.154604
640	Liver	0.374291	0.278564	0.488555	0.284614	0.453595	0.328345	0.72646	0.355991
Dresden
114	abdominal_wall1	0.483589	0.283157	0.59984	0.280489	0.701221	0.290998	0.692401	0.338249		0.515913
121	colon	0.296661	0.30129	0.383765	0.325757	0.533755	0.406581	0.398764	0.346544
44	inferior_mesenteric_artery	0.600104	0.267017	0.71122	0.241605	0.720185	0.254919	0.814073	0.27875
52	intestinal_veins	0.288362	0.22843	0.402001	0.266165	0.323217	0.247548	0.795247	0.276025
81	liver1	0.818706	0.252036	0.871866	0.209221	0.873809	0.242827	0.94042	0.128256
51	pancreas	0.1964	0.185233	0.296139	0.21495	0.222416	0.211843	0.783952	0.270852
108	small_intestine	0.389042	0.36407	0.462894	0.379453	0.573035	0.415241	0.441385	0.384944
14	spleen	0.644307	0.252902	0.747539	0.257096	0.658155	0.263584	0.909662	0.263124
129	stomach	0.511887	0.408847	0.56292	0.428406	0.572535	0.436902	0.612489	0.43707
71	ureter	0.252506	0.189128	0.368365	0.236299	0.271634	0.219501	0.92513	0.164409
66	vesicular_glands	0.299131	0.244651	0.410216	0.275052	0.412719	0.345074	0.785464	0.277743
Ureter UD
22	uterine artery	0.69847	0.156693	0.811756	0.122181	0.860035	0.184576	0.802612	0.111835		0.773863
38	nerve	0.548915	0.195589	0.686307	0.184428	0.557042	0.200041	0.976478	0.0169354
54	ureter1	0.750798	0.262739	0.820037	0.258017	0.887694	0.227282	0.808077	0.251122
Endoscapes
47	Cystic Artery	0.113488	0.218196	0.158701	0.237033	0.130996	0.259474	0.939074	0.172383		0.413245
53	Cystic Duct	0.126574	0.150057	0.199265	0.196669	0.147022	0.201131	0.918268	0.194681
18	Cystic Plate	0.216914	0.303398	0.278112	0.335032	0.237175	0.340203	0.960543	0.0744583
58	Gall Bladder1	0.381051	0.268299	0.498644	0.282028	0.534863	0.332612	0.76492	0.350111
7	Hepatocystic triangle	0.485556	0.40548	0.553527	0.429853	0.504938	0.424977	0.80866	0.359307
55	Instruments	0.678666	0.263315	0.773278	0.232548	0.940898	0.0761145	0.705216	0.274294
m2caiSeg8k
12	artery	0.121969	0.0863393	0.208023	0.133314	0.141694	0.122304	0.889743	0.195549		0.543477
2	bile	0.494541	0.403356	0.611218	0.374813	0.501385	0.406648	0.946832	0.0544172
2	bipolar	0.58395	0.299293	0.714384	0.242921	0.905195	0.103848	0.661764	0.405021
3	blood	0.062145	0.0449052	0.114718	0.0815875	0.062174	0.0449252	0.995829	0.00722379
6	clipper	0.765936	0.279287	0.836585	0.235234	0.987499	0.0130102	0.776554	0.285916
30	fat1	0.244875	0.136239	0.375165	0.174471	0.409688	0.286296	0.656609	0.352796
49	gall-bladder2	0.410561	0.30246	0.519043	0.305791	0.549854	0.328871	0.748404	0.347253
27	grasper	0.541814	0.303213	0.642794	0.321949	0.785464	0.350349	0.602733	0.28743
10	hook	0.872646	0.156184	0.924333	0.102127	0.993155	0.00698654	0.878827	0.159431
9	intestine	0.368095	0.353414	0.457498	0.360971	0.474068	0.365394	0.814519	0.31342
2	irrigator	0.821812	0.111593	0.900128	0.0673714	0.983393	0.00673273	0.832852	0.109884
31	liver2	0.305514	0.157232	0.445195	0.197476	0.578317	0.315077	0.630994	0.376338
2	scissors	0.906929	0.0196273	0.951137	0.0107956	0.99703	0.00234369	0.909433	0.0216843
5	specimen-bag	0.801801	0.098611	0.887323	0.0611495	0.876315	0.0838531	0.906654	0.087945
2	trocars	0.548777	0.482016	0.642936	0.42235	0.570372	0.487133	0.846598	0.174447
3	unknown	0.625923	0.396872	0.701703	0.350365	0.666618	0.427118	0.895724	0.124597
23	upperwall	0.527028	0.228145	0.662239	0.199228	0.54486	0.239796	0.949693	0.0430727

## Sheet: DoublePoint_V
NumberOfExamples	Class	mean_IoU	sd_IoU	mean_Dice	sd_Dice	mean_Precision	sd_Precision	mean_Recall	sd_Recall
CholecSeg8K
943	Abdominal Wall	0.436585	0.21987	0.577825	0.198431	0.478537	0.269677	0.936198	0.123472			0.666772
640	Fat	0.589366	0.261462	0.704856	0.226331	0.738116	0.311396	0.823855	0.195793
537	Gall bladder	0.635738	0.271026	0.737631	0.244255	0.70167	0.294199	0.892393	0.159088
668	Gastrointestinal Tract	0.442769	0.420537	0.488618	0.431172	0.49373	0.468894	0.918305	0.114442
742	Grasper	0.842747	0.108811	0.909239	0.0941657	0.908743	0.0913133	0.918439	0.0950117
160	L-hook Electrocautery	0.91373	0.107173	0.949956	0.0898571	0.962764	0.0426571	0.947307	0.106164
640	Liver	0.411496	0.271335	0.534335	0.260192	0.447471	0.304894	0.826788	0.273616
Dresden
114	abdominal_wall1	0.521658	0.24933	0.648595	0.233088	0.678783	0.289642	0.775644	0.268852			0.542563
121	colon	0.345874	0.306164	0.441604	0.325456	0.495969	0.401019	0.533591	0.349581
44	inferior_mesenteric_artery	0.601656	0.288189	0.702549	0.281118	0.680503	0.31237	0.904801	0.167902
52	intestinal_veins	0.316437	0.249127	0.429759	0.277472	0.345672	0.287973	0.913242	0.0994351
81	liver1	0.841406	0.229555	0.891218	0.185012	0.87833	0.236051	0.958659	0.0623117
51	pancreas	0.203303	0.195119	0.301191	0.233222	0.217802	0.222522	0.912834	0.131063
108	small_intestine	0.415872	0.361844	0.495807	0.366886	0.586574	0.398929	0.500751	0.38254
14	spleen	0.720833	0.18369	0.822937	0.150246	0.741171	0.191753	0.963759	0.0412587
129	stomach	0.527101	0.411756	0.576146	0.429433	0.58662	0.439912	0.622503	0.438508
71	ureter	0.282691	0.199642	0.403728	0.244278	0.317989	0.248247	0.930033	0.148439
66	vesicular_glands	0.28407	0.260479	0.386091	0.286408	0.349891	0.333317	0.871039	0.207191
Ureter UD
22	uterine artery	0.655197	0.243218	0.759733	0.23117	0.811226	0.236441	0.783371	0.208346			0.817507
38	nerve	0.62286	0.173089	0.752675	0.14431	0.650501	0.18792	0.953099	0.0653298
54	ureter1	0.812001	0.142243	0.886666	0.127429	0.937029	0.136512	0.863997	0.0925404
Endoscapes
47	Cystic Artery	0.111047	0.222443	0.153623	0.23748	0.11721	0.243377	0.973712	0.0868008			0.462888
53	Cystic Duct	0.150289	0.168394	0.230696	0.215191	0.171542	0.219935	0.943435	0.128396
18	Cystic Plate	0.187829	0.279654	0.248909	0.305348	0.19665	0.297723	0.974763	0.0495669
58	Gall Bladder1	0.432814	0.241463	0.564615	0.240657	0.502762	0.307799	0.90733	0.159547
7	Hepatocystic triangle	0.555598	0.337615	0.650378	0.346866	0.575833	0.358485	0.962882	0.0445501
55	Instruments	0.814704	0.146325	0.889808	0.102855	0.957782	0.0534015	0.847213	0.15158
m2caiSeg8k
12	artery	0.0902409	0.0745042	0.158238	0.116723	0.0949642	0.0819885	0.914851	0.154402			0.598621
2	bile	0.509892	0.420857	0.621867	0.384131	0.540987	0.462911	0.945546	0.0358933
2	bipolar	0.638744	0.224391	0.768004	0.168695	0.835254	0.00254803	0.739064	0.296275
3	blood	0.0601511	0.0428965	0.111366	0.0782301	0.0601729	0.0429138	0.996863	0.00543411
6	clipper	0.90873	0.0165632	0.952117	0.00912415	0.97938	0.0214972	0.92669	0.0124519
30	fat1	0.271498	0.149232	0.407869	0.170229	0.308794	0.223794	0.924147	0.144853
49	gall-bladder2	0.482844	0.288161	0.599502	0.275842	0.575663	0.3247	0.835695	0.236707
27	grasper	0.678744	0.244431	0.7748	0.245723	0.878648	0.255686	0.772673	0.162338
10	hook	0.930147	0.0491227	0.963181	0.0274674	0.994	0.00560581	0.93563	0.0514415
9	intestine	0.432585	0.301697	0.547536	0.310597	0.451296	0.32121	0.945787	0.0359734
2	irrigator	0.794409	0.133284	0.882344	0.0830163	0.989466	0.00302494	0.800952	0.133557
31	liver2	0.418537	0.156095	0.573561	0.156742	0.477948	0.219973	0.900962	0.179413
2	scissors	0.890493	0.00986295	0.942061	0.00551941	0.998703	0.00135058	0.891514	0.00880952
5	specimen-bag	0.66422	0.302892	0.756234	0.289677	0.706725	0.325902	0.941384	0.0471029
2	trocars	0.613281	0.389586	0.723057	0.308365	0.651417	0.3733	0.846644	0.172071
3	unknown	0.650536	0.359455	0.736477	0.297515	0.689183	0.390596	0.946188	0.0402786
23	upperwall	0.459062	0.215347	0.600744	0.205531	0.474188	0.230036	0.954247	0.0368424

## Sheet: ThreePoint_V
NumberOfExamples	Class	mean_IoU	sd_IoU	mean_Dice	sd_Dice	mean_Precision	sd_Precision	mean_Recall	sd_Recall
CholecSeg8K
943	Abdominal Wall	0.433156	0.224151	0.573184	0.20298	0.465056	0.267473	0.948765	0.0944917			0.686426
640	Fat	0.609291	0.267899	0.720051	0.225491	0.713578	0.318129	0.873356	0.14576
537	Gall bladder	0.637039	0.251189	0.746073	0.213714	0.698156	0.278737	0.90641	0.12878
668	Gastrointestinal Tract	0.517112	0.400865	0.575604	0.40401	0.571018	0.44518	0.919009	0.0949629
742	Grasper	0.845459	0.099775	0.911836	0.0837568	0.914914	0.0608317	0.917944	0.0997005
160	L-hook Electrocautery	0.92267	0.0815495	0.957016	0.0663511	0.961255	0.0726495	0.958072	0.0510727
640	Liver	0.433357	0.27455	0.556301	0.258578	0.467571	0.311539	0.843836	0.2392
Dresden
114	abdominal_wall1	0.552363	0.240751	0.679755	0.211329	0.695676	0.274774	0.793519	0.248361			0.564765
121	colon	0.328182	0.297187	0.426323	0.310967	0.446575	0.379926	0.570936	0.356567
44	inferior_mesenteric_artery	0.684874	0.241546	0.782953	0.21684	0.759052	0.242587	0.901988	0.157878
52	intestinal_veins	0.313193	0.209207	0.439978	0.239896	0.332826	0.228738	0.908547	0.0988622
81	liver1	0.83233	0.250128	0.88064	0.207528	0.860847	0.261016	0.967938	0.0288261
51	pancreas	0.242828	0.193809	0.356763	0.224442	0.253882	0.212042	0.934492	0.100374
108	small_intestine	0.452853	0.368817	0.530002	0.376051	0.597368	0.404294	0.525268	0.384138
14	spleen	0.765613	0.132119	0.86015	0.102586	0.815436	0.155822	0.940802	0.072808
129	stomach	0.540049	0.413125	0.586244	0.434739	0.584748	0.438597	0.614295	0.446984
71	ureter	0.308475	0.199194	0.436958	0.232856	0.339512	0.245002	0.928279	0.133066
66	vesicular_glands	0.320646	0.249608	0.435611	0.272459	0.386601	0.318367	0.874129	0.208946
Ureter UD
22	uterine artery	0.677215	0.217374	0.785786	0.176611	0.814847	0.251804	0.835123	0.137641			0.818167
38	nerve	0.628184	0.164801	0.758234	0.136375	0.649325	0.177498	0.960053	0.0323232
54	ureter1	0.795925	0.165608	0.873534	0.144472	0.917768	0.164053	0.854617	0.0977501
Endoscapes
47	Cystic Artery	0.137934	0.212845	0.198817	0.240937	0.144146	0.231542	0.976277	0.0560935			0.519422
53	Cystic Duct	0.208562	0.216826	0.302073	0.248838	0.222562	0.235194	0.941643	0.118556
18	Cystic Plate	0.271286	0.306392	0.350409	0.33846	0.28675	0.328472	0.959569	0.0742086
58	Gall Bladder1	0.524464	0.247677	0.650758	0.235688	0.596452	0.30331	0.909681	0.141628
7	Hepatocystic triangle	0.645159	0.285216	0.738825	0.308171	0.674688	0.304686	0.960217	0.0519328
55	Instruments	0.816432	0.137848	0.891729	0.0976465	0.947977	0.0674095	0.858372	0.141434
m2caiSeg8k
12	artery	0.110479	0.081129	0.190463	0.127234	0.114333	0.0855117	0.924575	0.138404			0.615404
2	bile	0.524552	0.4479	0.62897	0.402796	0.545374	0.47219	0.937274	0.019612
2	bipolar	0.501379	0.413784	0.615302	0.381627	0.541359	0.407324	0.745895	0.287188
3	blood	0.272392	0.318873	0.368466	0.357291	0.387007	0.517312	0.878981	0.200841
6	clipper	0.881468	0.0953934	0.934515	0.0588388	0.986828	0.012444	0.892848	0.100384
30	fat1	0.292624	0.157666	0.432557	0.172661	0.382818	0.273259	0.822931	0.249426
49	gall-bladder2	0.515763	0.280992	0.635021	0.253621	0.563969	0.311648	0.899394	0.132122
27	grasper	0.688263	0.210411	0.792238	0.197337	0.885547	0.215764	0.768598	0.158657
10	hook	0.911434	0.10319	0.950514	0.0648981	0.99384	0.00596877	0.916959	0.105091
9	intestine	0.417281	0.326568	0.523212	0.32871	0.456292	0.378255	0.935618	0.0642647
2	irrigator	0.860449	0.0253964	0.92489	0.014676	0.934735	0.0728018	0.918695	0.0415325
31	liver2	0.390492	0.152635	0.544602	0.161668	0.454644	0.201994	0.873971	0.228607
2	scissors	0.882044	0.0137575	0.937297	0.00776825	0.999041	0.00111284	0.882778	0.0129119
5	specimen-bag	0.822048	0.12055	0.898394	0.0744441	0.865344	0.127379	0.942675	0.0282802
2	trocars	0.603135	0.400691	0.71222	0.321871	0.639887	0.38537	0.840343	0.181876
3	unknown	0.616677	0.402593	0.690898	0.362755	0.666899	0.432933	0.828176	0.257653
23	upperwall	0.500287	0.274179	0.625134	0.241988	0.517603	0.294868	0.963381	0.0255539

## Sheet: FourPoint_V
NumberOfExamples	Class	mean_IoU	sd_IoU	mean_Dice	sd_Dice	mean_Precision	sd_Precision	mean_Recall	sd_Recall
CholecSeg8K
943	Abdominal Wall	0.475725	0.236586	0.611714	0.208346	0.512725	0.279181	0.942313	0.0976658			0.723777
640	Fat	0.636424	0.277807	0.738612	0.233114	0.729082	0.319201	0.885187	0.135891
537	Gall bladder	0.648864	0.25014	0.755859	0.208605	0.702047	0.277038	0.921839	0.101662
668	Gastrointestinal Tract	0.65368	0.334386	0.724704	0.328948	0.719623	0.371164	0.909958	0.0878802
742	Grasper	0.849246	0.082046	0.915735	0.0632343	0.914319	0.0586671	0.923487	0.0754667
160	L-hook Electrocautery	0.921997	0.052116	0.958572	0.0313686	0.963319	0.0416601	0.955838	0.0428033
640	Liver	0.443036	0.277643	0.564922	0.261405	0.474134	0.311134	0.845765	0.23907
Dresden
114	abdominal_wall	0.581151	0.235761	0.705464	0.204098	0.707654	0.269836	0.813968	0.221931			0.587058
121	colon	0.385939	0.338311	0.473424	0.349267	0.499399	0.393112	0.563691	0.364994
44	inferior_mesenteric_artery	0.69118	0.235683	0.787721	0.221255	0.749507	0.247544	0.921793	0.114518
52	intestinal_veins	0.323122	0.245432	0.438964	0.274534	0.339793	0.262217	0.933848	0.0794865
81	liver	0.867057	0.204242	0.910769	0.167638	0.901121	0.213868	0.962856	0.0313358
51	pancreas	0.265101	0.213404	0.380538	0.235567	0.284482	0.235989	0.89707	0.147322
108	small_intestine	0.461462	0.372279	0.536435	0.381027	0.594681	0.400636	0.535419	0.387468
14	spleen	0.761563	0.134669	0.857477	0.101574	0.815664	0.156879	0.938	0.0920183
129	stomach	0.558224	0.412155	0.602899	0.434857	0.589838	0.433257	0.631029	0.449359
71	ureter	0.314736	0.178989	0.450343	0.213701	0.345475	0.224829	0.922961	0.136958
66	vesicular_glands	0.363602	0.272004	0.477654	0.286878	0.429231	0.325653	0.854754	0.207056
Ureter UD
22	uterine artery	0.685752	0.206683	0.793078	0.176124	0.807551	0.25825	0.850383	0.0823311			0.835551
38	nerve	0.626123	0.161281	0.757396	0.131729	0.648685	0.174684	0.958009	0.0370792
54	ureter	0.835317	0.0845184	0.907852	0.0535731	0.953422	0.0557644	0.871394	0.0778015
Endoscapes
47	Cystic Artery	0.217384	0.278053	0.290702	0.300033	0.232322	0.308193	0.964531	0.05488			0.558964
53	Cystic Duct	0.241359	0.221743	0.344794	0.255238	0.255772	0.243973	0.942163	0.0846879
18	Cystic Plate	0.318314	0.31719	0.406393	0.339125	0.350836	0.363848	0.958149	0.0956744
58	Gall Bladder	0.560095	0.2267	0.688248	0.210336	0.638481	0.28493	0.902518	0.137172
7	Hepatocystic triangle	0.600004	0.277792	0.705874	0.299881	0.664845	0.317666	0.927571	0.143148
55	Instruments	0.821488	0.166847	0.889487	0.142721	0.936804	0.135709	0.875234	0.129317
m2caiSeg8k
12	artery	0.119234	0.0783042	0.20526	0.121761	0.120045	0.0792526	0.966158	0.0257629			0.645438
2	bile	0.515623	0.400389	0.6327	0.361206	0.536544	0.417752	0.90943	0.060796
2	bipolar	0.560106	0.371359	0.680658	0.314049	0.582649	0.388893	0.926521	0.0371854
3	blood	0.31405	0.38681	0.398901	0.403038	0.339876	0.431468	0.960278	0.0596282
6	clipper	0.90931	0.0238459	0.952363	0.0132818	0.973304	0.0327484	0.932997	0.0112551
30	fat	0.323007	0.180275	0.462213	0.199001	0.377262	0.272013	0.899302	0.16912
49	gall-bladder	0.536381	0.255952	0.661504	0.227832	0.585684	0.283274	0.89475	0.112276
27	grasper	0.701805	0.242092	0.792076	0.243039	0.879023	0.258814	0.795354	0.151884
10	hook	0.867016	0.238377	0.905253	0.204863	0.913874	0.251067	0.938957	0.0407383
9	intestine	0.510391	0.277105	0.633233	0.271791	0.540609	0.312935	0.943138	0.0415864
2	irrigator	0.845703	0.113266	0.914358	0.0666228	0.978498	0.00106785	0.86198	0.118433
31	liver	0.402811	0.141008	0.559998	0.148016	0.429707	0.182156	0.943844	0.10999
2	scissors	0.897364	0.00237891	0.945905	0.00132162	0.987376	0.0152638	0.908005	0.0153435
5	specimen-bag	0.767488	0.135831	0.863175	0.0858537	0.831895	0.124815	0.90562	0.080238
2	trocars	0.606819	0.397721	0.71597	0.317824	0.641926	0.379661	0.845303	0.180753
3	unknown	0.728095	0.266497	0.818975	0.192056	0.80015	0.252966	0.884031	0.164955
23	upperwall	0.630516	0.263791	0.739206	0.223866	0.677318	0.299186	0.934834	0.0724038

## Sheet: FivePoint_V
NumberOfExamples	Class	mean_IoU	sd_IoU	mean_Dice	sd_Dice	mean_Precision	sd_Precision	mean_Recall	sd_Recall
CholecSeg8K
943	Abdominal Wall
640	Fat
537	Gall bladder
668	Gastrointestinal Tract
742	Grasper
160	L-hook Electrocautery
640	Liver
Dresden
114	abdominal_wall1	0.596952	0.245107	0.715573	0.214395	0.722025	0.268536	0.808694	0.225521			0.595664
121	colon	0.380162	0.324199	0.472914	0.339752	0.49513	0.387399	0.553559	0.358495
44	inferior_mesenteric_artery	0.693711	0.220572	0.794761	0.194498	0.757303	0.233459	0.920048	0.128245
52	intestinal_veins	0.340869	0.241579	0.4612	0.269851	0.369692	0.273905	0.906566	0.118523
81	liver1	0.878041	0.200085	0.917443	0.168156	0.910658	0.208686	0.964843	0.0293469
51	pancreas	0.275104	0.222391	0.390194	0.243931	0.289731	0.2436	0.943824	0.0803477
108	small_intestine	0.476243	0.379868	0.54822	0.384191	0.599341	0.396765	0.54946	0.393015
14	spleen	0.805845	0.0748228	0.890644	0.0479016	0.839867	0.094058	0.957656	0.0404265
129	stomach	0.543161	0.414059	0.588748	0.434971	0.579951	0.437335	0.623863	0.448678
71	ureter	0.354121	0.187469	0.495289	0.205915	0.383257	0.231998	0.935238	0.102856
66	vesicular_glands	0.368873	0.261348	0.48722	0.278541	0.417914	0.31322	0.911229	0.138922
Ureter UD
22	uterine artery	0.717862	0.208476	0.815216	0.178479	0.814775	0.247329	0.878125	0.0652613			0.844217
38	nerve	0.635529	0.157389	0.765139	0.12856	0.663749	0.171024	0.953263	0.070582
54	ureter1	0.841923	0.0852864	0.911679	0.055089	0.948758	0.0600821	0.883643	0.0797487
Endoscapes
47	Cystic Artery	0.249248	0.267423	0.337288	0.297679	0.266309	0.299931	0.958921	0.0712005			0.57849
53	Cystic Duct	0.242917	0.219926	0.347748	0.251805	0.261794	0.256145	0.949302	0.0713048
18	Cystic Plate	0.314936	0.278878	0.419885	0.297987	0.331594	0.305757	0.963551	0.0712758
58	Gall Bladder1	0.601828	0.212363	0.727135	0.188543	0.649438	0.254448	0.937113	0.0784862
7	Hepatocystic triangle	0.715328	0.127281	0.828426	0.0886031	0.739132	0.135613	0.963148	0.0509683
55	Instruments	0.806054	0.209478	0.870301	0.198906	0.897524	0.213676	0.891608	0.103925
m2caiSeg8k
12	artery	0.1075	0.0686284	0.187954	0.108832	0.108952	0.0710734	0.958503	0.0520372			0.652538
2	bile	0.500094	0.375348	0.623665	0.344382	0.532365	0.420136	0.948868	0.0570751
2	bipolar	0.55272	0.361073	0.676143	0.307853	0.57596	0.380347	0.926763	0.0311147
3	blood	0.33633	0.41921	0.415275	0.421269	0.366983	0.472227	0.960342	0.0605815
6	clipper	0.91672	0.0122125	0.956516	0.00665619	0.981829	0.0122478	0.932587	0.00892921
30	fat1	0.300202	0.153845	0.442308	0.17116	0.360728	0.26484	0.890949	0.183954
49	gall-bladder2	0.558546	0.2571	0.680245	0.2285	0.596393	0.28436	0.919646	0.0837923
27	grasper	0.686282	0.278219	0.768477	0.288953	0.811555	0.326981	0.839207	0.0744175
10	hook	0.871065	0.237341	0.907944	0.202878	0.913492	0.248653	0.942509	0.0413994
9	intestine	0.555692	0.219379	0.692811	0.175797	0.583743	0.24508	0.941664	0.0334059
2	irrigator	0.878585	0.0373417	0.935159	0.0211665	0.937903	0.0653055	0.934486	0.0226984
31	liver2	0.420746	0.177457	0.571857	0.171714	0.439035	0.180354	0.918712	0.138642
2	scissors	0.898364	0.0113355	0.946442	0.00629098	0.996735	0.00108746	0.901028	0.0122912
5	specimen-bag	0.742784	0.112709	0.848664	0.072506	0.802817	0.0869868	0.906576	0.0932367
2	trocars	0.610487	0.400045	0.718607	0.318298	0.640986	0.381446	0.857514	0.171983
3	unknown	0.692525	0.30283	0.784365	0.2382	0.730292	0.330226	0.942683	0.0392099
23	upperwall	0.690748	0.232511	0.792351	0.190445	0.737536	0.266938	0.938594	0.0399346

## Sheet: SinglePoint_Im
NumberOfExamples	Class		Baseline_b_p_10		Curated_1050	6	10	16	20	26	30			Curated_2090	6	10	16	20	26	30						Curated_3804	6	10	16	20	26	30			Curated_6462	6	10	16	20	26	30								SOTA
CholecSeg8K
951	Abdominal Wall		0.943371		951	0.9657	0.961762	0.966264	0.968393	0.966696	0.968205			951	0.968104	0.963923	0.968281	0.969527	0.972153	0.969708						951	0.963851	0.968776	0.971352	0.970811	0.969871	0.969868			951	0.972813	0.969267	0.970929	0.971916	0.972031	0.971379								0.972813
720	Fat		0.854251		720	0.920655	0.925142	0.939251	0.940406	0.941368	0.941595			720	0.948255	0.949227	0.956331	0.955358	0.956797	0.954106						720	0.950258	0.956923	0.960774	0.961136	0.962407	0.963028			720	0.960583	0.966142	0.964599	0.965273	0.966644	0.968782								0.968782
720	Gall bladder		0.872008		720	0.902563	0.902147	0.905124	0.903467	0.90301	0.904627			720	0.895998	0.899474	0.898415	0.904692	0.90696	0.904967						720	0.903217	0.906018	0.91195	0.906306	0.909029	0.907835			720	0.909718	0.907054	0.909589	0.911754	0.914269	0.912301								0.914269
557	Gastrointestinal Tract		0.69219		557	0.954754	0.953419	0.954094	0.955332	0.953602	0.953866			557	0.952417	0.950806	0.953725	0.955847	0.95608	0.954615						557	0.956071	0.955699	0.95609	0.955887	0.957409	0.957659			557	0.956894	0.957412	0.957099	0.955459	0.956806	0.95639								0.957659
849	Grasper		0.860918		849	0.853708	0.843519	0.853559	0.85805	0.858545	0.859756			849	0.855599	0.863096	0.856905	0.84454	0.852634	0.847027						849	0.871284	0.84976	0.852728	0.840328	0.84023	0.84354			849	0.859438	0.792218	0.768923	0.766876	0.752439	0.73854								0.871284
219	L-hook Electrocautery		0.955618		219	0.952326	0.951111	0.94386	0.943767	0.93915	0.94617			219	0.947578	0.945824	0.945559	0.943494	0.938977	0.933611						219	0.941487	0.929093	0.921938	0.91932	0.918881	0.917068			219	0.94652	0.936929	0.918412	0.912179	0.908961	0.879938								0.952326
1600	Liver		0.75158		1600	0.922458	0.920305	0.921755	0.928284	0.92513	0.922349			1600	0.921127	0.923192	0.928336	0.929273	0.931975	0.931029						1600	0.929524	0.931756	0.931338	0.930515	0.93282	0.931161			1600	0.937457	0.93936	0.93827	0.942362	0.942083	0.940372								0.942362
Dresden
56	Abdominal_wall1		0.790829		56	0.936623	0.933925	0.936063	0.931528	0.93874	0.92577			56	0.922426	0.906197	0.935593	0.928559	0.933404	0.916449						56	0.930056	0.928478	0.917995	0.929551	0.913041	0.912366			56	0.921411	0.922484	0.91271	0.918322	0.896337	0.908006								0.93874
52	colon		0.714899		52	0.90049	0.868375	0.881045	0.891795	0.900007	0.900053			52	0.904801	0.880918	0.896108	0.889221	0.880373	0.895529						52	0.884158	0.890524	0.882059	0.879725	0.880113	0.889398			52	0.896493	0.899618	0.883592	0.887537	0.905693	0.883424								0.905693
61	inferior_mesenteric_artery		0.363401		61	0.746554	0.753969	0.759942	0.769834	0.769519	0.773411			61	0.709753	0.780918	0.750151	0.768372	0.768563	0.781779						61	0.735606	0.77103	0.745637	0.753254	0.759103	0.772822			61	0.764602	0.780493	0.775738	0.78261	0.7901	0.78113								0.7901
49	intestinal_veins		0.510199		49	0.747316	0.757559	0.750344	0.739183	0.715965	0.750972			49	0.739026	0.808597	0.746449	0.769019	0.777516	0.80929						49	0.735042	0.783395	0.751613	0.743589	0.759373	0.74981			49	0.792807	0.763918	0.828827	0.797058	0.78432	0.751588								0.828827
83	liver1		0.88232		83	0.932183	0.918781	0.926906	0.930269	0.934218	0.935619			83	0.92591	0.921663	0.92539	0.925015	0.923056	0.92507						83	0.936462	0.925609	0.92953	0.932156	0.937546	0.936838			83	0.931743	0.932266	0.937615	0.934076	0.935523	0.933122								0.937615
42	pancreas		0.651267		42	0.823551	0.846217	0.847274	0.842721	0.857599	0.854115			42	0.847447	0.879344	0.845867	0.836123	0.851206	0.868242						42	0.824699	0.858425	0.830348	0.835262	0.845091	0.847581			42	0.869687	0.862425	0.893201	0.873207	0.877723	0.851154								0.893201
53	small_intestine		0.911672		53	0.947314	0.938654	0.951443	0.946009	0.942892	0.953381			53	0.943476	0.926226	0.933714	0.945805	0.942932	0.948708						53	0.942707	0.948444	0.947106	0.952401	0.954328	0.951384			53	0.953724	0.94987	0.950693	0.95623	0.957184	0.955566								0.957184
50	spleen		0.878178		50	0.964934	0.962497	0.964847	0.96525	0.956665	0.966135			50	0.956161	0.963179	0.958972	0.968344	0.968679	0.964479						50	0.963751	0.966785	0.969138	0.968524	0.970033	0.968675			50	0.958297	0.956469	0.953687	0.956144	0.966469	0.966476								0.970033
78	stomach		0.775055		78	0.909354	0.907198	0.89919	0.896179	0.908288	0.907769			78	0.912196	0.907607	0.91676	0.915895	0.917569	0.909996						78	0.899346	0.903644	0.907981	0.922102	0.907049	0.907877			78	0.917399	0.918101	0.914781	0.915421	0.925108	0.906277								0.925108
43	ureter		0.281596		43	0.498246	0.552147	0.527308	0.498001	0.523909	0.526207			43	0.487265	0.554684	0.472885	0.500525	0.496555	0.536449						43	0.514736	0.569746	0.540789	0.521858	0.525388	0.535071			43	0.515323	0.507556	0.559581	0.542625	0.544846	0.495508								0.569746
54	vesicular_glands		0.504604		54	0.755076	0.751227	0.769095	0.76118	0.757315	0.757913			54	0.745482	0.822049	0.775321	0.774833	0.788848	0.802837						54	0.776931	0.800689	0.783613	0.765556	0.775567	0.77443			54	0.763421	0.778142	0.777001	0.777801	0.781505	0.762966								0.822049
Ureter UD
50	uterine artery		0.6037		50	0.884824	0.881872	0.887702	0.885577	0.879811	0.888071			50	0.892726	0.881176	0.882679	0.880572	0.876309	0.879915						50	0.889593	0.896017	0.884192	0.897319	0.889815	0.887411			50	0.886878	0.89296	0.883553	0.886634	0.890722	0.883973								0.897319
30	nerve		0.70962		30	0.731538	0.74855	0.74205	0.714635	0.745458	0.72519			30	0.694503	0.728104	0.657946	0.64739	0.660161	0.719426						30	0.747002	0.776372	0.743989	0.73469	0.740588	0.707969			30	0.701826	0.695341	0.762312	0.755964	0.781516	0.727431								0.781516
35	ureter1		0.597622		35	0.855764	0.873737	0.872249	0.862108	0.866933	0.862739			35	0.858141	0.880126	0.862812	0.85373	0.875116	0.870248						35	0.8495	0.864808	0.849965	0.841679	0.843975	0.848141			35	0.835849	0.867177	0.877554	0.865747	0.862308	0.857301								0.880126
Endoscapes
34	Cystic Artery		0.395785		34	0.667292	0.698597	0.685456	0.662377	0.658754	0.671513			34	0.672815	0.700107	0.669492	0.667359	0.671841	0.714186						34	0.689067	0.72895	0.715997	0.697254	0.713056	0.700663			34	0.673148	0.665288	0.719408	0.661275	0.720429	0.706512								0.72895
65	Cystic Duct		0.412444		65	0.690384	0.762492	0.740826	0.716019	0.741563	0.721763			65	0.687162	0.763717	0.721054	0.721639	0.723209	0.773572						65	0.718598	0.751568	0.739256	0.73383	0.749557	0.755707			65	0.743054	0.734124	0.7809	0.758019	0.786262	0.771515								0.786262
29	Cystic Plate		0.621621		29	0.734753	0.732704	0.759516	0.724337	0.7678	0.706841			29	0.754657	0.742297	0.74833	0.706733	0.759068	0.767411						29	0.777812	0.787672	0.766813	0.782069	0.741735	0.795447			29	0.718398	0.724852	0.722857	0.745244	0.754175	0.731931								0.795447
73	Gall Bladder1		0.833591		73	0.850946	0.82343	0.850754	0.842806	0.836269	0.841679			73	0.862185	0.847922	0.859019	0.859595	0.848149	0.829468						73	0.860018	0.85481	0.862218	0.883112	0.868592	0.865734			73	0.859617	0.867501	0.842042	0.843983	0.836942	0.841822								0.883112
25	Hepatocystic triangle		0.517596		25	0.660772	0.655131	0.674774	0.643952	0.662522	0.64494			25	0.616788	0.622927	0.597962	0.622917	0.606044	0.674038						25	0.631628	0.674657	0.595407	0.634353	0.62702	0.623433			25	0.57664	0.567612	0.598521	0.610636	0.621679	0.591131								0.674774
73	Instruments		0.896646		73	0.870081	0.864202	0.870904	0.871081	0.860079	0.87513			73	0.868623	0.871892	0.845067	0.806346	0.790085	0.788573						73	0.868522	0.799117	0.808637	0.769531	0.7835	0.792607			73	0.82619	0.779711	0.751314	0.75486	0.723736	0.715918								0.87513
m2caiSeg8k
11	artery		0.313594		11	0.666279	0.724259	0.745287	0.71383	0.751051	0.729029			11	0.621915	0.718315	0.670954	0.700225	0.673106	0.736819						11	0.699283	0.715893	0.703832	0.657016	0.696855	0.685743			11	0.714807	0.673392	0.683724	0.679501	0.685323	0.683145								0.751051
1	bipolar		0.863342		1	0.716992	0.903443	0.814298	0.87108	0.889322	0.792955			1	0.894544	0.82336	0.898097	0.853916	0.884665	0.897771						1	0.802735	0.7006	0.776617	0.805455	0.844982	0.729309			1	0.905634	0.905924	0.842023	0.557554	0.478195	0.799633								0.905924
2	blood		0.336133		2	0.305763	0.520993	0.471754	0.330789	0.370995	0.41724			2	0.620798	0.508394	0.391076	0.505351	0.491584	0.779189						2	0.771109	0.779765	0.273547	0.545994	0.27201	0.650861			2	0.308722	0.238531	0.47484	0.282707	0.285554	0.279875								0.779765
5	clipper		0.781753		5	0.764277	0.776018	0.777976	0.769346	0.777392	0.772724			5	0.767965	0.780644	0.749606	0.702617	0.584733	0.705176						5	0.773507	0.642946	0.718438	0.508082	0.682604	0.559602			5	0.766718	0.645548	0.680376	0.541793	0.564459	0.547156								0.780644
28	fat1		0.637991		28	0.784982	0.784146	0.774021	0.776523	0.803444	0.787174			28	0.806409	0.79854	0.790281	0.792439	0.793272	0.785981						28	0.804598	0.807715	0.79457	0.797619	0.789749	0.796711			28	0.809183	0.79745	0.800925	0.796326	0.778877	0.769653								0.809183
249	gall-bladder2		0.629542		249	0.818498	0.80326	0.814308	0.811323	0.812076	0.813358			249	0.812401	0.826464	0.798297	0.811685	0.808537	0.815433						249	0.827242	0.826569	0.823436	0.818691	0.817505	0.826365			249	0.831867	0.801196	0.797875	0.78852	0.788707	0.773401								0.831867
24	grasper		0.859058		24	0.868874	0.835491	0.844004	0.849978	0.845803	0.858325			24	0.849512	0.848195	0.858059	0.822104	0.812991	0.783259						24	0.856511	0.795611	0.811927	0.747183	0.758174	0.805323			24	0.854512	0.718476	0.692547	0.732384	0.718111	0.693108								0.868874
9	hook		0.97006		9	0.964137	0.955987	0.965164	0.958935	0.966504	0.964193			9	0.972014	0.97046	0.941754	0.963796	0.964197	0.937817						9	0.966334	0.9375	0.939513	0.876895	0.892612	0.907092			9	0.945601	0.929328	0.940436	0.945391	0.940986	0.852504								0.972014
7	intestine		0.665568		7	0.896949	0.907115	0.875168	0.902869	0.887317	0.900091			7	0.858891	0.908916	0.890371	0.885349	0.896868	0.889764						7	0.863938	0.872316	0.89742	0.879172	0.887024	0.90166			7	0.904175	0.888636	0.896096	0.9004	0.899279	0.90961								0.90961
1	irrigator		0.952043		1	0.94269	0.841572	0.951887	0.959159	0.939089	0.949506			1	0.958775	0.944855	0.939463	0.947357	0.952206	0.946612						1	0.954465	0.931374	0.947391	0.952962	0.948339	0.951212			1	0.942152	0.95257	0.941276	0.770524	0.94512	0.942175								0.959159
29	liver2		0.683672		29	0.873708	0.858351	0.865265	0.878039	0.858332	0.864114			29	0.882747	0.884938	0.876925	0.897803	0.858025	0.873268						29	0.857922	0.884861	0.86371	0.87707	0.884699	0.886715			29	0.894536	0.900758	0.896276	0.894346	0.895784	0.903692								0.903692
1	scissors		0.960594		1	0.950341	0.95294	0.962334	0.910668	0.952015	0.959031			1	0.930899	0.921398	0.956361	0.958737	0.863746	0.923277						1	0.951462	0.960017	0.911832	0.843899	0.819207	0.947529			1	0.925979	0.904482	0.937622	0.871454	0.944482	0.83877								0.962334
5	specimen-bag		0.848758		5	0.900297	0.885454	0.883002	0.90229	0.905859	0.913706			5	0.91057	0.913413	0.914526	0.927106	0.912428	0.914095						5	0.914063	0.881078	0.904196	0.848514	0.896893	0.910399			5	0.902589	0.852191	0.914346	0.887194	0.860347	0.88864								0.927106
1	trocars		0.104281		1	0.849057	0.236243	0.859829	0.816615	0.289295	0.720379			1	0.225237	0.253888	0.238145	0.2482	0.836753	0.830714						1	0.837017	0.814638	0.179401	0.143607	0.718978	0.847826			1	0.792119	0.841305	0.344241	0.253444	0.854853	0.289609								0.859829
3	unknown		0.911275		3	0.92304	0.903595	0.913047	0.918873	0.920901	0.921899			3	0.919753	0.928764	0.918888	0.824875	0.917949	0.891824						3	0.914771	0.873021	0.843428	0.862165	0.782507	0.791813			3	0.710749	0.707929	0.768127	0.780209	0.746725	0.73677								0.928764
22	upperwall		0.747719		22	0.948753	0.951154	0.951907	0.96207	0.94512	0.958455			22	0.964379	0.947444	0.938176	0.95609	0.94744	0.951223						22	0.957235	0.963433	0.958844	0.932648	0.948301	0.946725			22	0.941571	0.959211	0.962068	0.93963	0.952832	0.962881								0.964379
TissuesPlusInstruments_WMDC			0.797603			0.901493	0.899503	0.904227	0.905422	0.90496	0.905293				0.902732	0.907067	0.905307	0.905248	0.907322	0.907461							0.908711	0.909143	0.908568	0.905458	0.906739	0.907524				0.912339	0.902092	0.899911	0.899509	0.898713	0.893985
TissuesOnly_WMDC			0.780885			0.907285	0.906663	0.910933	0.911748	0.911494	0.911142	0.911748			0.908724	0.91292	0.912102	0.91454	0.916251	0.917413	0.917413						0.913708	0.919153	0.918314	0.917451	0.918624	0.918764	0.919153			0.920446	0.919544	0.921328	0.921465	0.923062	0.920569	0.923062		0.923062
TissuesOnly_MDC			0.658249			0.829774	0.835271	0.837974	0.832143	0.837046	0.835231	0.837974			0.825519	0.842967	0.827553	0.831331	0.832327	0.845134	0.845134						0.833995	0.849053	0.837899	0.836505	0.838555	0.840141	0.849053			0.837131	0.834869	0.845067	0.840467	0.845716	0.837423	0.845716		0.849053

## Sheet: DoublePoint_Im
NumberOfExamples	Class	mean_IoU	sd_IoU	mean_Dice	sd_Dice	mean_Precision	sd_Precision	mean_Recall	sd_Recall
CholecSeg8K
943	Abdominal Wall	0.845896	0.166725	0.905239	0.127541	0.910339	0.169062	0.927212	0.100058
640	Fat	0.578215	0.189067	0.710727	0.188022	0.65491	0.196005	0.843226	0.241352
537	Gall bladder	0.786073	0.183838	0.863264	0.168031	0.861015	0.17667	0.885059	0.136639
668	Gastrointestinal Tract	0.741893	0.293253	0.806641	0.270513	0.808595	0.323804	0.924656	0.0548462
742	Grasper	0.74974	0.121713	0.84994	0.103774	0.844998	0.103287	0.871547	0.117815
160	L-hook Electrocautery	0.899851	0.150256	0.937683	0.12279	0.946801	0.0343846	0.948462	0.158356
640	Liver	0.397733	0.281535	0.513924	0.278828	0.605531	0.335189	0.626035	0.357041
Dresden
114	abdominal_wall1	0.624481	0.293903	0.723386	0.258331	0.712151	0.322897	0.892884	0.168178
121	colon	0.593659	0.239962	0.71375	0.21565	0.683742	0.281514	0.873408	0.197866
44	inferior_mesenteric_artery	0.372482	0.306248	0.470178	0.333854	0.428527	0.354877	0.902148	0.156485
52	intestinal_veins	0.439768	0.243407	0.568519	0.259299	0.48939	0.29157	0.910841	0.128161
81	liver1	0.759135	0.188714	0.846406	0.160438	0.871038	0.159538	0.856578	0.176203
51	pancreas	0.650252	0.210473	0.764501	0.193308	0.669024	0.229485	0.977276	0.0459431
108	small_intestine	0.753429	0.249854	0.829649	0.215768	0.941163	0.152362	0.801189	0.235149
14	spleen	0.815327	0.233028	0.875304	0.183376	0.832615	0.240886	0.98009	0.0260835
129	stomach	0.793035	0.196583	0.866898	0.166251	0.880349	0.197467	0.903213	0.120986
71	ureter	0.249006	0.246733	0.341503	0.300118	0.281802	0.298026	0.919296	0.127205
66	vesicular_glands	0.387787	0.227965	0.516114	0.267993	0.393004	0.234147	0.980599	0.0270296
Ureter UD
22	uterine artery	0.545505	0.313745	0.64181	0.325176	0.686245	0.396466	0.844521	0.144427
38	nerve	0.526487	0.177136	0.672029	0.159056	0.536541	0.184507	0.974017	0.0254877
54	ureter1	0.748156	0.168514	0.84219	0.149373	0.828391	0.197831	0.909356	0.0967401
Endoscapes
47	Cystic Artery	0.147148	0.258487	0.195046	0.283064	0.158827	0.289012	0.956098	0.0922018
53	Cystic Duct	0.224926	0.255466	0.309383	0.284529	0.246116	0.299116	0.952116	0.0708835
18	Cystic Plate	0.168525	0.233908	0.233114	0.287123	0.194939	0.292561	0.961294	0.100145
58	Gall Bladder1	0.592084	0.220061	0.717051	0.198299	0.677243	0.276031	0.889533	0.140422
7	Hepatocystic triangle	0.306634	0.3566	0.366305	0.395941	0.34651	0.400404	0.930438	0.12092
55	Instruments	0.704975	0.24502	0.797355	0.212587	0.903144	0.211273	0.776657	0.202067
m2caiSeg8k
12	artery	0.15006	0.0869519	0.251768	0.133853	0.153546	0.0900633	0.928686	0.10473
2	bipolar	0.734529		0.846949		0.884821		0.812187
3	blood	0.0543635	0.00783334	0.103069	0.0140932	0.054388	0.00779863	0.989922	0.014253
6	clipper	0.7335	0.400286	0.770899	0.40843	0.789251	0.429462	0.932095	0.0482246
30	fat1	0.365314	0.265256	0.486149	0.265387	0.533411	0.369883	0.733484	0.313836
49	gall-bladder2	0.392674	0.280494	0.506525	0.289802	0.491911	0.355851	0.834096	0.211644
27	grasper	0.639693	0.234066	0.753741	0.195358	0.928397	0.1401	0.688781	0.240407
10	hook	0.950045	0.014025	0.974335	0.00742788	0.992746	0.00392534	0.956672	0.0130872
9	intestine	0.730655	0.17533	0.833638	0.123879	0.815129	0.207332	0.897552	0.0978582
2	irrigator	0.89795		0.946232		0.981793		0.913157
31	liver2	0.374471	0.180025	0.522628	0.178407	0.597949	0.308871	0.737728	0.326426
2	scissors	0.860747		0.925163		0.989048		0.86903
5	specimen-bag	0.831269	0.132486	0.903158	0.081277	0.874568	0.133432	0.941201	0.0240353
2	trocars	0.279974		0.437468		0.316599		0.707617
3	unknown	0.880039	0.0580351	0.935515	0.0329097	0.927216	0.0785654	0.948327	0.038611
23	upperwall	0.526083	0.273862	0.648096	0.243127	0.593809	0.315757	0.916777	0.160672

## Sheet: ThreePoint_Im
NumberOfExamples	Class	mean_IoU	sd_IoU	mean_Dice	sd_Dice	mean_Precision	sd_Precision	mean_Recall	sd_Recall
CholecSeg8K
943	Abdominal Wall	0.86545	0.150736	0.918849	0.114178	0.928383	0.15118	0.929641	0.0902971
640	Fat	0.582509	0.168686	0.719876	0.155963	0.64646	0.182031	0.875809	0.191163
537	Gall bladder	0.802951	0.145643	0.881325	0.118619	0.870584	0.136641	0.906232	0.0984401
668	Gastrointestinal Tract	0.794251	0.239393	0.857574	0.20963	0.86339	0.264336	0.922149	0.0492122
742	Grasper	0.759892	0.106429	0.858465	0.0868281	0.840503	0.105924	0.890877	0.0840339
160	L-hook Electrocautery	0.92318	0.091712	0.95664	0.0728347	0.947849	0.0330358	0.973025	0.0935675
640	Liver	0.428999	0.270805	0.551464	0.262521	0.611261	0.313844	0.666327	0.328754
Dresden
114	abdominal_wall1	0.697695	0.265625	0.787755	0.224353	0.768872	0.295453	0.91381	0.10015
121	colon	0.6276	0.241841	0.740772	0.211433	0.695938	0.279142	0.902892	0.147096
44	inferior_mesenteric_artery	0.369759	0.304474	0.467224	0.335175	0.418546	0.345728	0.914784	0.141951
52	intestinal_veins	0.476312	0.247806	0.605192	0.246791	0.511001	0.280245	0.917055	0.0997599
81	liver1	0.783825	0.155846	0.868526	0.121214	0.876297	0.151266	0.875624	0.113675
51	pancreas	0.70095	0.164632	0.811643	0.134765	0.713038	0.176958	0.984169	0.0257008
108	small_intestine	0.808985	0.161443	0.884468	0.114219	0.955204	0.115583	0.846005	0.140907
14	spleen	0.806316	0.2353	0.869369	0.184227	0.825108	0.244141	0.978518	0.0279138
129	stomach	0.80805	0.189643	0.87666	0.16878	0.867724	0.203003	0.931552	0.0690039
71	ureter	0.303639	0.256989	0.409599	0.295728	0.334884	0.297752	0.914364	0.125771
66	vesicular_glands	0.478145	0.217032	0.614041	0.232554	0.487669	0.226996	0.976468	0.0270747
Ureter UD
22	uterine artery	0.559912	0.295424	0.663792	0.294078	0.704688	0.373109	0.838884	0.154877
38	nerve	0.556009	0.183277	0.696282	0.161967	0.565539	0.189366	0.976595	0.0194009
54	ureter1	0.765345	0.167203	0.853817	0.14632	0.835201	0.191489	0.917656	0.0749761
Endoscapes
47	Cystic Artery	0.207018	0.282154	0.272923	0.311377	0.232435	0.331466	0.943443	0.102984
53	Cystic Duct	0.238568	0.2381	0.335558	0.265651	0.26084	0.28097	0.947163	0.083808
18	Cystic Plate	0.32415	0.305742	0.412933	0.346152	0.353677	0.344707	0.951739	0.087717
58	Gall Bladder1	0.590256	0.221644	0.715171	0.199991	0.665327	0.267782	0.901032	0.140904
7	Hepatocystic triangle	0.381421	0.360661	0.454595	0.392369	0.412186	0.388725	0.934109	0.120568
55	Instruments	0.785886	0.216263	0.856714	0.199857	0.913387	0.208002	0.852431	0.146534
m2caiSeg8k
12	artery	0.174662	0.0948923	0.287311	0.137421	0.221145	0.219672	0.907019	0.191823
2	bipolar	0.834025		0.909503		0.907853		0.911158
3	blood	0.0697107	0.0273363	0.129725	0.0477947	0.069727	0.0273132	0.993654	0.00897411
6	clipper	0.73445	0.399826	0.771886	0.407181	0.791717	0.429857	0.931871	0.0457017
30	fat1	0.378463	0.259884	0.502977	0.256336	0.475184	0.361576	0.854803	0.195092
49	gall-bladder2	0.435702	0.270602	0.556285	0.273491	0.523258	0.333502	0.850818	0.174307
27	grasper	0.70448	0.212156	0.806028	0.174535	0.956258	0.039274	0.729537	0.221925
10	hook	0.94931	0.0165305	0.973929	0.00882755	0.992432	0.00700423	0.956305	0.01761
9	intestine	0.73192	0.175867	0.834463	0.123775	0.776564	0.199561	0.937521	0.0418537
2	irrigator	0.89832		0.946437		0.977999		0.916848
31	liver2	0.428167	0.177087	0.579913	0.166021	0.459822	0.224427	0.948637	0.0949557
2	scissors	0.882176		0.9374		0.98864		0.89121
5	specimen-bag	0.741399	0.186942	0.840841	0.124389	0.857141	0.16899	0.847639	0.153104
2	trocars	0.278752		0.435976		0.316022		0.702703
3	unknown	0.863228	0.0709031	0.925564	0.0406209	0.901771	0.0839503	0.954911	0.0317489
23	upperwall	0.559013	0.283072	0.675734	0.240945	0.615536	0.309542	0.926188	0.151288

## Sheet: FourPoint_Im
NumberOfExamples	Class	mean_IoU	sd_IoU	mean_Dice	sd_Dice	mean_Precision	sd_Precision	mean_Recall	sd_Recall
CholecSeg8K
943	Abdominal Wall	0.880268	0.133555	0.929465	0.0984603	0.940853	0.133295	0.934192	0.0727171
640	Fat	0.581803	0.173565	0.718921	0.15434	0.640386	0.194199	0.898397	0.157192
537	Gall bladder	0.805089	0.13253	0.884459	0.105302	0.860972	0.134766	0.922016	0.0662184
668	Gastrointestinal Tract	0.837356	0.181279	0.896622	0.151833	0.909455	0.199978	0.921278	0.0431097
742	Grasper	0.7591	0.113813	0.857084	0.0945567	0.83711	0.115693	0.894472	0.0779654
160	L-hook Electrocautery	0.925178	0.0759328	0.959078	0.0528617	0.948783	0.0316129	0.974119	0.0764404
640	Liver	0.444169	0.27244	0.566748	0.26036	0.603868	0.300214	0.687668	0.320371
Dresden
114	abdominal_wall1	0.728998	0.248215	0.814453	0.206071	0.807408	0.282745	0.911954	0.0857813
121	colon	0.681995	0.217747	0.788126	0.181764	0.77827	0.229397	0.880035	0.174973
44	inferior_mesenteric_artery	0.402178	0.287873	0.510843	0.31396	0.449069	0.328473	0.894357	0.15531
52	intestinal_veins	0.475991	0.238851	0.608496	0.232813	0.521432	0.282618	0.91398	0.113783
81	liver1	0.79495	0.144176	0.877557	0.104372	0.876857	0.155742	0.895804	0.0830097
51	pancreas	0.720539	0.170638	0.824601	0.136016	0.732749	0.181988	0.984314	0.02452
108	small_intestine	0.800144	0.155438	0.879726	0.110067	0.955628	0.121017	0.834412	0.132523
14	spleen	0.831685	0.208529	0.890154	0.161843	0.848474	0.216196	0.981448	0.0255357
129	stomach	0.804884	0.176431	0.879225	0.132181	0.870297	0.181297	0.922645	0.0940821
71	ureter	0.339026	0.248152	0.456251	0.28023	0.380725	0.286047	0.895637	0.162568
66	vesicular_glands	0.511944	0.176004	0.65723	0.177227	0.519653	0.182349	0.978514	0.0277428
Ureter UD
22	uterine artery	0.604289	0.285645	0.705246	0.278339	0.738314	0.346784	0.845934	0.138193
38	nerve	0.558407	0.149164	0.704271	0.134201	0.567308	0.153765	0.976668	0.0230315
54	ureter1	0.767244	0.159276	0.856426	0.137273	0.839962	0.186801	0.917218	0.0789025
Endoscapes
47	Cystic Artery	0.254328	0.300453	0.328092	0.335287	0.307401	0.380534	0.926182	0.121105
53	Cystic Duct	0.279138	0.251555	0.383799	0.275166	0.301232	0.291806	0.948982	0.0717003
18	Cystic Plate	0.439009	0.277567	0.553108	0.308797	0.509138	0.333835	0.89357	0.141411
58	Gall Bladder1	0.670405	0.183452	0.786362	0.152834	0.747494	0.218636	0.908387	0.126486
7	Hepatocystic triangle	0.379082	0.347825	0.457656	0.383562	0.423437	0.392036	0.935703	0.113121
55	Instruments	0.766863	0.216033	0.845233	0.193214	0.915366	0.201347	0.838649	0.155989
m2caiSeg8k
12	artery	0.155928	0.0846447	0.261247	0.128465	0.158205	0.0867214	0.960402	0.0717437
2	bipolar	0.789919		0.882631		0.869441		0.896228
3	blood	0.322922	0.331904	0.439069	0.391617	0.406138	0.449589	0.85405	0.206404
6	clipper	0.733993	0.399224	0.771741	0.406779	0.790527	0.429069	0.931837	0.0435887
30	fat1	0.379037	0.246035	0.509541	0.236529	0.479943	0.328349	0.832264	0.213139
49	gall-bladder2	0.470129	0.269693	0.591291	0.268175	0.539098	0.317241	0.871225	0.154465
27	grasper	0.734861	0.176611	0.833897	0.137301	0.901754	0.185889	0.812748	0.127351
10	hook	0.953262	0.00608386	0.976063	0.00319074	0.993238	0.00402127	0.959508	0.00657734
9	intestine	0.715217	0.179293	0.822586	0.127239	0.771249	0.214256	0.926672	0.0574321
2	irrigator	0.915066		0.95565		0.981685		0.93096
31	liver2	0.432528	0.188938	0.582352	0.171014	0.49303	0.270614	0.925891	0.144431
2	scissors	0.8575		0.923284		0.989295		0.865531
5	specimen-bag	0.761639	0.214956	0.850154	0.149204	0.835897	0.196451	0.880951	0.13501
2	trocars	0.27776		0.434761		0.310806		0.723178
3	unknown	0.879382	0.0495397	0.935328	0.0280217	0.925684	0.0664769	0.948763	0.0417764
23	upperwall	0.676424	0.253777	0.777836	0.203372	0.7282	0.283702	0.929125	0.0843956

## Sheet: FivePoint_Im
NumberOfExamples	Class	mean_IoU	sd_IoU	mean_Dice	sd_Dice	mean_Precision	sd_Precision	mean_Recall	sd_Recall
CholecSeg8K
943	Abdominal Wall	0.881925	0.129878	0.930852	0.0942988	0.945319	0.126008	0.931093	0.0699809
640	Fat	0.57548	0.17444	0.713596	0.155069	0.622422	0.192049	0.913489	0.138814
537	Gall bladder	0.799199	0.140323	0.880007	0.109181	0.847574	0.14174	0.93058	0.061857
668	Gastrointestinal Tract	0.834386	0.189598	0.893186	0.161179	0.903854	0.208999	0.924548	0.0408011
742	Grasper	0.768502	0.10108	0.864543	0.0820671	0.840943	0.105726	0.902977	0.0643667
160	L-hook Electrocautery	0.92955	0.0521445	0.962593	0.0335833	0.9477	0.0327022	0.98035	0.0480747
640	Liver	0.457315	0.274824	0.579453	0.259179	0.606906	0.293534	0.698349	0.314333
Dresden
114	abdominal_wall1	0.739918	0.227466	0.827378	0.181671	0.815	0.25243	0.911429	0.0985014
121	colon	0.66869	0.207698	0.781676	0.163386	0.738829	0.232668	0.907725	0.122549
44	inferior_mesenteric_artery	0.397153	0.292129	0.504371	0.314665	0.439353	0.332949	0.908891	0.126484
52	intestinal_veins	0.500761	0.247638	0.627956	0.246566	0.537775	0.286722	0.94175	0.0755121
81	liver1	0.797039	0.125659	0.881132	0.0862697	0.875716	0.143334	0.90491	0.065239
51	pancreas	0.720892	0.172812	0.824499	0.13772	0.731677	0.18164	0.985301	0.0212637
108	small_intestine	0.797117	0.159973	0.876964	0.117051	0.94121	0.143172	0.844947	0.124582
14	spleen	0.802114	0.232584	0.867195	0.182822	0.817314	0.240366	0.982691	0.0240775
129	stomach	0.804818	0.174489	0.879732	0.127505	0.858971	0.181892	0.934648	0.082703
71	ureter	0.347819	0.248373	0.467391	0.27432	0.372951	0.285669	0.945001	0.0759209
66	vesicular_glands	0.525756	0.136803	0.678084	0.127048	0.537103	0.153285	0.978388	0.0409315
Ureter UD
22	uterine artery	0.612066	0.274597	0.715835	0.262492	0.7246	0.340162	0.867441	0.106096
38	nerve	0.592386	0.134113	0.734455	0.118129	0.602136	0.138821	0.976762	0.0202256
54	ureter1	0.753957	0.16315	0.84786	0.132585	0.830482	0.180802	0.910884	0.105894
Endoscapes
47	Cystic Artery	0.243168	0.291072	0.318242	0.323449	0.266144	0.329374	0.952413	0.0741654
53	Cystic Duct	0.299078	0.262352	0.404896	0.282317	0.322212	0.299028	0.941758	0.0680692
18	Cystic Plate	0.483971	0.260864	0.607319	0.268143	0.527522	0.301055	0.93674	0.103409
58	Gall Bladder1	0.65772	0.196822	0.774321	0.166085	0.720347	0.234074	0.919256	0.0996484
7	Hepatocystic triangle	0.421188	0.341492	0.506888	0.375286	0.468552	0.382668	0.925535	0.100591
55	Instruments	0.761145	0.231492	0.836655	0.217562	0.886666	0.24423	0.854551	0.127191
m2caiSeg8k
12	artery	0.158679	0.0858565	0.265205	0.129137	0.160371	0.0878098	0.973021	0.0474235
2	bipolar	0.809522		0.894735		0.902393		0.887207
3	blood	0.0861847	0.0100799	0.158613	0.0170883	0.0862849	0.00993827	0.984509	0.0219074
6	clipper	0.742765	0.399677	0.778328	0.403858	0.791127	0.426076	0.940535	0.0229189
30	fat1	0.37934	0.250853	0.506067	0.252863	0.438362	0.323275	0.891277	0.133423
49	gall-bladder2	0.468466	0.267651	0.590925	0.263376	0.521232	0.312304	0.893576	0.112562
27	grasper	0.728711	0.183787	0.8288	0.14109	0.898886	0.183714	0.807627	0.139429
10	hook	0.947833	0.0173066	0.973145	0.00927507	0.990639	0.0103421	0.956602	0.0205771
9	intestine	0.709465	0.19236	0.816908	0.136482	0.776182	0.23436	0.919259	0.0835152
2	irrigator	0.915711		0.956001		0.976455		0.936387
31	liver2	0.449886	0.202199	0.596314	0.182027	0.510688	0.273159	0.911737	0.156249
2	scissors	0.847751		0.917603		0.98964		0.855342
5	specimen-bag	0.823627	0.125839	0.899017	0.0773233	0.860537	0.13143	0.949722	0.0133382
2	trocars	0.273471		0.429489		0.302614		0.739558
3	unknown	0.868351	0.0784633	0.928266	0.045428	0.916257	0.103308	0.947718	0.0432147
23	upperwall	0.648971	0.26236	0.754701	0.216296	0.684333	0.285245	0.950032	0.0696937

[truncated: 6 more sheets: FineTuneProp_9000_OnePoint, FineTuneProp_9000_FivePoint, FineTuneProp_8000, FineTuneProp_6000, WeightedMeanDice, MaxDicePerOrgans]
